# Supplementary material for: Microbiological Surveillance and Antimicrobial Susceptibility Observations on Peritoneal Dialysis-Associated Peritonitis in an Outpatient German Reference Center
Source: Infect Dis Rep. 2025 May 3;17(3):49. doi: 10.3390/idr17030049 (PMC12101265; doi:10.3390/idr17030049)
Supplement: Supplementary file 1 [file idr-17-00049-s001.zip]

Archive with 2 entries (2 files):
- idr-3511713-Supplementary Material S1 RECORD-checklist.pdf
- idr-3511713-supplementary.pdf
